# Supplementary material for: Intermediate-Level Diet Quality of Brazilian Paralympic Athletes Based on National and International Indexes
Source: Nutrients. 2023 Jul 17;15(14):3163. doi: 10.3390/nu15143163 (PMC10384531; doi:10.3390/nu15143163)
Supplement: Supplementary file 1 [file nutrients-15-03163-s001.zip]

Archive with 1 entries (1 files):
- nutrients-2454544-supplementary.pdf
